# Supplementary material for: Vocal functional flexibility in the grunts of young chimpanzees
Source: iScience. 2023 Aug 30;26(10):107791. doi: 10.1016/j.isci.2023.107791 (PMC10505970; doi:10.1016/j.isci.2023.107791)
Supplement: Data S1. All data used in analyses, related to Figures 1 and 2 [file mmc2.xlsx]

## Sheet: affect_proportions
Call Type	Affect	raw_number	Proportion
Grunt	Positive	177	0.498592
Grunt	Neutral	102	0.287324
Grunt	Negative	76	0.214085
Whimper	Positive	3	0.0222222
Whimper	Neutral	52	0.385185
Whimper	Negative	80	0.592593
Scream	Positive		0
Scream	Neutral	3	0.0810811
Scream	Negative	34	0.918919
Hoo	Positive		0
Hoo	Neutral	12	0.307692
Hoo	Negative	27	0.692308
Laugh	Positive	122	0.917293
Laugh	Neutral	9	0.0676692
Laugh	Negative	2	0.0150376

## Sheet: hoo_bpdi
subject	stage	hoo_bpdi
Barbies Baby	infant	0.666667
Bruce	juvenile	1
Danny	juvenile	0.7
Don	infant	1
Jack2	juvenile	1
Jewel	juvenile	1
Jones	juvenile	1
Martin	juvenile	1
Mumba	infant	1

## Sheet: laugh_bpdi
subject	stage	laugh_bpdi
May	juvenile	1
Danny	juvenile	1
Dennis	infant	0.666667
Don	infant	1
Gloria	infant	1
Jack2	juvenile	0.909091
Jack4	juvenile	1
Jewel	juvenile	0.85
Jones	juvenile	0.916667
Kenny	juvenile	1
Nancy	infant	1
Rogers	infant	1
Tina	infant	1
Tom	infant	0.75
Ireen	juvenile	1
Martin	juvenile	1
Victoria	infant	1

## Sheet: scream_bpdi
subject	stage	scream_bpdi
May	juvenile	1
Bruce	juvenile	1
Camilla	infant	1
Danny	juvenile	0.5
Dennis	infant	1
Don	infant	1
Jack2	juvenile	1
Jones	juvenile	1
Kenny	juvenile	1
Lods	juvenile	1
Martin	juvenile	0.875
Mumba	infant	1
Murial	infant	1
Tom	infant	1

## Sheet: whimper_bpdi
subject	stage	whimper_bpdi
Barbies Baby	infant	0.633333
Camilla	infant	0.666667
Dennis	infant	1
Don	infant	0.666667
Ida	infant	0.888889
Joey	infant	0.75
Mumba	infant	1
Murial	infant	0.75
Nancy	infant	0.909091
Rogers	infant	0.666667
Tom	infant	0.666667
Victoria	infant	0.75
May	juvenile	1
Bruce	juvenile	1
Chitalu	juvenile	1
Danny	juvenile	0.666667
Jack2	juvenile	0.833
Kenny	juvenile	0.5
Lods	juvenile	0.666667
Martin	juvenile	0.714286

## Sheet: grunt_bpdi
subject	stage	grunt_bpdi
Barbies Baby	infant	0.85
Camilla	infant	0.666667
Dennis	infant	0.5
Don	infant	0.954545
Ida	infant	1
Joey	infant	0.5
Mumba	infant	0.5
Murial	infant	1
Nancy	infant	0.55
Rogers	infant	0.7
Tom	infant	0.727273
Victoria	infant	0.5
May	juvenile	0.666667
Bruce	juvenile	0.923077
Chitalu	juvenile	1
Danny	juvenile	0.5
Jack2	juvenile	0.857
Kenny	juvenile	0.904762
Lods	juvenile	1
Martin	juvenile	0.571429

## Sheet: grunt_ff
subject	neg_change	pos_change	neg_continue	pos_continue
May	1	2	0	0
Barbies Baby	0	0	5	1
Brent	1	0	0	0
Bruce	2	0	2	0
Camilla	0	0	2	0
Chitalu	0	0	0	1
Danny	2	1	0	5
Dennis	0	0	0	0
Don	0	0	0	0
Gloria	0	2	0	6
Ireen	1	0	0	0
Jack	2	0	0	0
Jack2	3	0	0	0
Jack4	0	1	0	4
Jewel	1	12	0	5
Joey	4	0	0	2
Jones	8	2	1	1
Kenny	0	11	0	8
Lods	0	0	0	0
Martin	5	0	0	1
Mumba	0	0	0	0
Murial	0	0	0	0
Nancy	4	11	0	0
Tina	0	5	0	11
Tom	1	2	1	1
Victoria	1	1	3	20
Total	36	50	14	66

## Sheet: ff_proportions
Affect	Response	raw_number	Proportion
Positive	Change	50	0.431034
Negative	Change	36	0.72
Positive	Continue	66	0.568966
Negative	Continue	14	0.28
