# Supplementary material for: Vocal functional flexibility in the grunts of young chimpanzees
Source: iScience. 2023 Aug 30;26(10):107791. doi: 10.1016/j.isci.2023.107791 (PMC10505970; doi:10.1016/j.isci.2023.107791)
Supplement: Data S2. All r-code used to produce analysis and figures, related to Figures 1 and 2 [file mmc3.zip]

Archive with 1 entries (1 files):
- ff_analysis_figs.R
