# Supplementary material for: Vocal functional flexibility in the grunts of young chimpanzees
Source: iScience. 2023 Aug 30;26(10):107791. doi: 10.1016/j.isci.2023.107791 (PMC10505970; doi:10.1016/j.isci.2023.107791)
Supplement: Data S2. All r-code used to produce analysis and figures, related to Figures 1 and 2 [file mmc3.zip › ff_analysis_figs.R]

#Packages
install.packages("readxl")
library("readxl")
install.packages("ggplot2")
library("ggplot2")
install.packages("gridExtra")
library(gridExtra)

#Loading data
hoo_data <- read_excel("/Users/DerryTaylor/Desktop/Study 2/iScience_resub/ff_data.xlsx", 
                             sheet = "hoo_bpdi")
laugh_data <- read_excel("/Users/DerryTaylor/Desktop/Study 2/iScience_resub/ff_data.xlsx", 
                               sheet = "laugh_bpdi")
whimper_data <- read_excel("/Users/DerryTaylor/Desktop/Study 2/iScience_resub/ff_data.xlsx", 
                                 sheet = "whimper_bpdi")
scream_data <- read_excel("/Users/DerryTaylor/Desktop/Study 2/iScience_resub/ff_data.xlsx", 
                                sheet = "scream_bpdi")
grunt_data <- read_excel("/Users/DerryTaylor/Desktop/Study 2/iScience_resub/ff_data.xlsx", 
                            sheet = "grunt_bpdi")
affect_proportions_data <- read_excel("/Users/DerryTaylor/Desktop/Study 2/iScience_resub/ff_data.xlsx", 
                                      sheet = "affect_proportions")
ff_proportions_data <- read_excel("/Users/DerryTaylor/Desktop/Study 2/iScience_resub/ff_data.xlsx", 
                                      sheet = "ff_proportions")

#Dominance tests
wilcox.test(hoo_data$hoo_bpdi, mu=1)
wilcox.test(laugh_data$laugh_bpdi, mu=1)
wilcox.test(whimper_data$whimper_bpdi, mu=1)
wilcox.test(scream_data$scream_bpdi, mu=1)
wilcox.test(grunt_data$grunt_bpdi, mu=1)

#Dominance comparisons between stages
wilcox.test(laugh_data$laugh_bpdi~laugh_data$stage)
wilcox.test(scream_data$scream_bpdi~scream_data$stage)
wilcox.test(whimper_data$whimper_bpdi~whimper_data$stage)
wilcox.test(grunt_data$grunt_bpdi~grunt_data$stage)

#Affect proportions figure
ggplot(affect_proportions_data, aes(fill=Affect, y=Proportion, x=`Call Type`)) + 
  geom_bar(position="stack", stat="identity") + 
  geom_text(aes(label=affect_proportions_data$raw_number), position = position_stack(vjust=0.5)) + 
  geom_hline(yintercept = 0.66, linetype = "dotted") + geom_hline(yintercept = 0.33, linetype = "dotted")

#Grunt functional flexibility analysis & plots
ff_grunt_data <- matrix(c(50, 36, 66, 14), nrow = 2, byrow = TRUE)
colnames(ff_grunt_data) <- c("Positive", "Negative")
rownames(ff_grunt_data) <- c("Change", "Continue")
ff_grunt_data_table <- as.table(ff_grunt_data)
mcnemar.test(ff_grunt_data_table)

ggplot(ff_proportions_data, aes(fill=Response, y=Proportion, x=Affect)) + 
  geom_bar(position="stack", stat="identity") + geom_text(aes(label=ff_proportions_data$raw_number), position = position_stack(vjust=0.5)) + 
  geom_hline(yintercept = 0.5, linetype = "dotted")
